# Supplementary material for: Metabolome and Transcriptome Analyses Reveal the Correlation Between Fructan Changes and Phytohormone Regulation During Tuber Sprouting of Helianthus tuberosus L
Source: Int J Mol Sci. 2025 Feb 21;26(5):1864. doi: 10.3390/ijms26051864 (PMC11899686; doi:10.3390/ijms26051864)
Supplement: Supplementary file 1 [file ijms-26-01864-s001.zip › Table.S1.xlsx]

## Sheet: Sheet1
metabolite	KD0_vs_D1	KD0_vs_D4	Y1D1_vs_D4	cpd_ID	kegg_map
Salicylic acid	up	up	FALSE	C00805	ko00360、ko01100、ko01110、ko04075
Jasmonic acid	up	up	FALSE	C08491	ko00592、ko01100、ko01110、ko04075
KEGG annotation of phytohormone-related metabolites in tissue of Jerusalem artichoke tuber sprouting.
