# Supplementary material for: Metabolome and Transcriptome Analyses Reveal the Correlation Between Fructan Changes and Phytohormone Regulation During Tuber Sprouting of Helianthus tuberosus L
Source: Int J Mol Sci. 2025 Feb 21;26(5):1864. doi: 10.3390/ijms26051864 (PMC11899686; doi:10.3390/ijms26051864)
Supplement: Supplementary file 1 [file ijms-26-01864-s001.zip › Table.S2 Sequencing output statistics.xlsx]

## Sheet: Sheet1
Sample	Raw Reads	Clean Reads	Clean Base(G)	Error Rate(%)	Q20(%)	Q30(%)	GC Content(%)
	（×107）
D0	4.61±0.16	4.40±0.14	6.60±0.21	0.03	96.75±0.18	91.43±0.32	44.18±0.25
D1	4.67±0.07	4.42±0.13	6.62±0.19	0.03	96.91±0.12	91.73±0.26	44.20±0.27
D4	4.62±0.22	4.27±0.13	6.41±0.19	0.03	96.86±0.39	91.69±0.77	44.55±0.64
