# Supplementary material for: Metabolome and Transcriptome Analyses Reveal the Correlation Between Fructan Changes and Phytohormone Regulation During Tuber Sprouting of Helianthus tuberosus L
Source: Int J Mol Sci. 2025 Feb 21;26(5):1864. doi: 10.3390/ijms26051864 (PMC11899686; doi:10.3390/ijms26051864)
Supplement: Supplementary file 1 [file ijms-26-01864-s001.zip › Table.S3.xlsx]

## Sheet: Sheet1
Processing time(d)	The overground We tookstate of plants	Length of bud(mm)	Code
0	Tubers do not sprout	0	D0
5	At the bud expansion stage, scales on the surface begin to loosen	6±0.04	D1
7	At the bud opening stage, scales crack and green tips appear	10±0.05	D2
9	Buds continue to grow	16±0.04	D3
11	Buds continue to grow	20±0.07	D4
13	Buds continue to grow, and the true leaf forms	30±0.10	D5
20	Plants have been formed	-	D6
Phenotypic changes in Jerusalem artichoke at the sprouting stage. Note: Code refers to “Day After Sprouting” eg. “D0” refers to “0 days of sprouting”.
